# Supplementary material for: Dementia and comorbidities in primary care: a scoping review
Source: BMC Prim Care. 2023 Dec 14;24:277. doi: 10.1186/s12875-023-02229-9 (PMC10720181; doi:10.1186/s12875-023-02229-9)
Supplement: Supplementary file 3 — Additional file 3. Characteristics of each source of evidence included in this scoping review, and the relevant data extracted from each study. [file 12875_2023_2229_MOESM3_ESM.xlsx]

## Sheet: Table for Manuscript
Additional File 3: Characteristics of each source of evidence included in this scoping review, and the relevant data extracted from each study.
Stage of Patient Pathway	Category	Citation	Study Type	Study Design	Country	Aim	Dementia Type	Pre-existing Morbidities/Comorbidities	Results
Risk Assessment and Prevention	Tools and Technologies*	Ford et al., 2018	Quantitative	Meta-analysis	UK, Netherlands, Germany, Denmark	To identify clinical factors in general practice that can be used to predict dementia in primary care.	Dementia	Neuropsychiatric risk factors, cardiovascular disease, diabetes	This meta-analysis identified health factors that are consistently associated with dementia that should be further explored when developing a dementia risk prediction tool for primary care for PCPs to implement early interventions to slow progression of dementia.
		Tong et al., 2022	Quantitative	RCT	China	To determine the long-term effects of left- and right-sided hearing loss on cognitive impairment, and whether these are potential predictive factors of cognitive decline in primary care.	MCI	Auditory impairment	This RCT found that right sided hearing loss may be a predictor of cognitive decline in older adults and can be utilized as a marker for PCPs to identify high risk individuals for early prevention of cognitive decline.
		Rosa et al., 2017	Quantitative	Observational	Portugal	To characterize the prevalence of dementia and dementia risk factors in adults ≥ 50 years old.	Dementia	Hypertension, cardiovascular disease, other (e.g. dyslipidemia, osteoarticular)	This observational study identified gastrointestinal disease as a potential risk factor when screening for dementia in a younger cohort aged 50 and older, which could be readily implemented in primary care.
		Cassarino et al., 2021	Qualitative	Interviews	US	To design a digital tool to monitor brain health in older adults for timely prevention of cognitive decline.	Dementia	Hypertension	MyHealthNetwork is a digital health tool for patients to monitor brain health and for PCPs to identify opportunities to lower dementia risk, especially given the positive association between hypertension and the risk of future dementia.
		Honda et al., 2021	Quantitative	Experimental	Japan	To develop and evaluate a dementia risk prediction model in older adults using predictors that are assessable in primary care.	Dementia	Hypertension, diabetes, stroke	This multivariable risk prediction model incorporates metrics easily collected in the primary care setting to identify individuals at high risk of developing dementia within 10 years of the assessment.
		Santabárbara et al., 2021	Quantitative	Experimental	Spain	To develop a dementia risk score using health factors that are accessible to PCPs.	AD	Depression, auditory impairment, anxiety	The Zaragoza Dementia and Depression Project (ZARADEMP) Alzheimer Dementia Risk Score incorporates socio-demographic, behavioral, and medical factors for PCPs to predict the risk of developing AD within 5 years of assessment.
		Ng et al., 2021	Quantitative	Experimental	Singapore	To develop, validate, and evaluate a risk prediction index for MCI in a community setting.	MCI, Dementia	Depression, auditory impairment, diabetes, cardiovascular disease	Singapore Longitudinal Ageing Study (SLAS) MCI risk prediction index incorporates 20 indicators commonly measured in primary care settings, including psychosocial, lifestyle, and health risk factors to predict the risk of MCI or dementia within 4.5 years of the assessment.
		Capuano et al., 2022	Quantitative	Observational	US	To develop and validate a dementia risk score to guide PCPs in evaluating dementia risk in older adults.	Dementia	Stroke, hypertension, smoking, diabetes, cardiovascular disease, cancer	The Rapid Assessment of Dementia Risk (RaDaR) uses predictors such as demographic factors, clinical predictors, and medical history to measure risk of developing dementia within 3 years of the assessment for individuals over age of 65 years in primary care.
		Licher et al., 2019	Quantitative	Observational	Netherlands	To develop and validate a dementia risk prediction model for the primary care setting based on health factors available to PCPs.	Dementia	Cardiovascular disease, stroke, depression	This multivariate dementia risk prediction model used predictors such as sex, age, education level, and medical history to predict risk of developing dementia within 10 years of the assessment to identify individuals in primary care to be referred to specialized care settings for diagnosis and to stratify high-risk individuals to inform clinical trial design targeting early dementia interventions.
		Grande et al., 2022	Quantitative	Observational	Italy	To study the incidence and predictors of Alzheimer's Disease (AD) over a >10 year period before AD diagnosis in primary care patients aged 60 and over.	AD	Hypertension, diabetes, stroke, cardiovascular disease, kidney disease, depression, dyslipidemia	The AD prediction score incorporates symptomatic and drug use predictors to classify patients who will develop AD within 15 years in primary care.
		Tolea et al., 2021	Quantitative	Experimental	US	To develop and validate a modified Cardiovascular Risk Factors, Aging, and Dementia (mCAIDE) risk score to predict cognitive impairment in older adults.	MCI, Dementia	Cardiovascular disease	The modified Cardiovascular Risk Factors, Aging, and Dementia (mCAIDE) score includes easily assessed and self-reported metrics, non-invasive clinical indicators of chronic illness, and physical performance-based indicators that can be readily implemented in community and primary care to screen for cognitive impairment and identify at-risk patients to target for interventions to delay dementia pr…
		Hsu et al. et al., 2017	Quantitative	Observational	Taiwan	To study the association between anticholinergic medication burden and adverse clinical events in older adults.	Dementia	Other (anticholinergic medication burden)	The use of the Anticholinergic Cognitive Burden Scale (ACB) in primary care can minimize suboptimal prescribing to reduce anticholinergic burden and hence lower dementia risk.
	Recommendations for Clinical Practice	Montero-Odasso et al., 2020	Qualitative	Guideline	Canada	To develop a set of guidelines for PCPs and specialists to provide care for older adults at risk of dementia.	Dementia	Auditory impairment, visual impairment, insomnia, other- motor, olfaction, neuro-behavioural, frailty	Recommends PCPs to be aware of non-cognitive dementia risk factors during the assessment of dementia risk in older adults.
		Murray et al., 2018	Quantitative	Observational	US	To evaluate the effects of hypertension and hypertensive medication on dementia onset in African Americans 65 years and older.	Dementia	Hypertension	Recommends PCPs to manage blood pressure using antihypertensives to lower dementia risk.
		Möllers et al., 2022	Quantitative	Observational	Germany	To evaluate the association between subjective memory difficulties with dementia in adults aged 50-75 in a community setting.	Dementia	Cardiovascular disease, depression	Recommends PCPs to identify individuals at high risk for cardiovascular disease for early interventions to lower dementia risk.
Screening, Detection, and Diagnosis	Tools and Technologies*	Janssen et al., 2017	Quantitative	Experimental	Netherlands	To develop a diagnostic algorithm to assess patients' cognitive complaints to guide PCPs during the diagnostic process.	MCI, Dementia	Depression	Diagnostic algorithm assists PCPs in choosing the most suitable cognitive test (e.g. clock drawing test, MoCA, MMSE) per suspected case of cognitive impairment.
	Recommendations for Clinical Practice	Shubrook et al., 2017	Qualitative	Guideline	US	To provide guideline for PCPs, educators, and other healthcare professionals to diagnose and treat children and adults with diabetes.	Dementia	Diabetes	American Diabetes Association’s (ADA’s) Standards of Medical Care in Diabetes, which recommends annual dementia screening for individuals aged 65 and older who have diabetes.
		Tang et al., 2019	Qualitative	Interviews	UK	To assess factors influencing stroke survivors to seek care from health professionals.	Dementia	Stroke	PCPs highlighted the importance of cognitive screening in post-stroke survivors in primary and secondary care settings
		Fowler et al., 2020	Quantitative	RCT	US	To assess whether it is beneficial to screen older adults for Alzheimer's disease and related dementias (ADRDs) in primary care.	Dementia	General comorbidities	Screening of ADRDs in older adults, including those with comorbidities, was neither harmful nor beneficial towards one’s health-related quality of life.
Management	Tools and Technologies*	Steiner et al., 2020	Quantitative	Experimental	Germany	To develop a web-based case management system to facilitate care coordination for multimorbid patients between different healthcare settings.	Dementia	General comorbidities	CASEPLUS-SimPat is a web-based case management system that allows different healthcare professionals (e.g. PCPs and hospital employees) to access patient data to coordinate treatment
	Recommendations for Clinical Practice	Delgado et al., 2021	Quantitative	Observational	UK	To estimate the prevalence of potentially inappropriate prescribing (PIPs) among people living with dementia, in UK primary care electronic health records.	Dementia	Hypertension, diabetes, stroke	Recommends PCPs to conduct medication reviews in PwD with comorbidities.
		Wucherer et al., 2017	Quantitative	RCT	Germany	To determine the prevalence of potentially inappropriate medication (PIM) in dementia patients, as well as clinical and sociodemographic variables associated with PIM.	Dementia	Depression	Recommends PCPs to conduct medication reviews in PwD with comorbidities.
		Poon et al., 2018	Qualitative	Report	Singapore	To provide an overview of dementia management in primary care.	Dementia	Depression	Recommends non-pharmacological management for PwD with insomnia and disturbed sleep pattern in PC.
		Leniz et al., 2022	Quantitative	Observational	UK	To evaluate the associations between use and continuity of primary care, identification of palliative care needs, and unplanned hospitalizations among dying patients with dementia.	Dementia	General comorbidities	Recommends PCPs to identify PwD who require a palliative care approach using tools such as the Supportive and Palliative Care Indicators Tool, the Electronic Frailty Index, and the Integrated Palliative Care Outcome Scale for People with Dementia (IPOS-Dem).
		Yoon et al., 2018	Qualitative	Case Study	Singapore	To provide an overview of dementia detection, diagnosis, and management in primary care.	Dementia	General comorbidities	Recommends PCPs to refer PwD to memory clinics after diagnosis to provide a multidisciplinary approach to care.
	Programs and Initiatives	Clevenger et al., 2018	Quantitative	Observational	US	To design, implement, and describe the first year implementation results of the Integrated Memory Care Clinic (IMCC) in terms of impact towards hospital utilization, caregiver burden, and adverse health outcomes in PwD.	Dementia	General comorbidities	IMCC is a multidisciplinary program to improve access and quality of dementia care and primary care for PwD.
		Kovaleva et al., 2020	Quantitative	Observational	US	To study the health outcomes of PwD and impact on caregiver burden during their 9 months at the IMCC.	Dementia	Hypertension, pain, other- musculoskeletal conditions, hyperlipidemia
		Tan et al., 2021	Quantitative	Observational	US	To assess the organization, implementation, and evaluation of the Cognition and Mobility Care Management (CMCM).	Dementia	Falls	CMCM is a program to identify, diagnose, and manage older adults at risk for dementia and/or falls.
* Refer to Table 3 for Additional Details
MCI: Mild Cognitive Impairment; AD: Alzheimer's Disease; MMSE: Mini Mental State Examination; PwD: people with dementia; PCPs: primary care providers; MoCA: Montreal Cognitive Assessment; RCT: Randomized Controlled Trial; ZARADEMP: Zaragoza Dementia and Depression Project; SLAS: Singapore Longitudinal Ageing Study; RaDaR: Rapid Assessment of Dementia Risk; mCAIDE: modified Cardiovascular Risk Fac…

## Sheet: Sheet1
Citation	Study Type	Study Design	Dementia Type	Risk Assessment and Prevention	Screening, Detection, and Diagnosis	Management	Tools and Technologies	Recommendations for Clinical Practice	Programs and Initiatives	Details
Delgado, 2021	Quantitative	Observational	dementia			X		X		description
Clevenger, 2018	Quantitative	Observational	dementia			X			X
Grande, 2022	Quantitative	Observational	AD	X			X
Cassarino, 2021	Qualitative	Interviews	dementia	X			X
Honda, 2021	Quantitative	Experimental	dementia	X			X
Ng, 2021	Quantitative	Experimental	MCI, dementia	X			X
Santabárbara, 2021	Quantitative	Experimental	AD	X			X
Montero-Odasso, 2020	Qualitative	Guideline	dementia	X				X
Tan, 2021	Quantitative	Observational	dementia			X			X
Kovaleva, 2020	Quantitative	Observational	dementia			X			X
Fowler, 2020	Quantitative	RCT	dementia		X			X
Tang, 2019	Qualitative	Interviews	dementia		X			X
Licher, 2019	Quantitative	Observational	dementia	X			X
Poon, 2018	Qualitative	Report	dementia			X		X
Murray, 2018	Quantitative	Observational	dementia	X				X
Tong,, 2022	Quantitative	RCT	MCI	X			X
Wucherer,, 2017	Quantitative	RCT	dementia			X		X
Leniz, 2022	Quantitative	Observational	dementia			X		X
Steiner, 2020	Quantitative	Experimental	dementia			X	X
Yoon, 2018	Qualitative	Case Study	dementia			X		X
Hsu, 2017	Quantitative	Observational	dementia	X			X
Rosa, 2017	Quantitative	Observational	dementia	X			X
Möllers, 2022	Quantitative	Observational	dementia	X				X
Capuano, 2022	Quantitative	Observational	dementia	X			X
Tolea, 2021	Quantitative	Experimental	MCI, dementia	X			X
Ford, 2018	Quantitative	Meta-analysis	dementia	X			X
Shubrook, 2017	Qualitative	Guideline	dementia		X			X
Janssen, 2017	Quantitative	Experimental	MCI, dementia		X		X
